# Supplementary material for: Axonal distribution of mitochondria maintains neuronal autophagy during aging via eIF2β
Source: eLife. 2026 Jan 26;13:RP95576. doi: 10.7554/eLife.95576 (PMC12834499; doi:10.7554/eLife.95576)
Supplement: Figure 2—source data 2. [file elife-95576-fig2-data2.zip]

Archive with 18 entries (17 files):
- Figure 2_Source data 2/
- __MACOSX/._Figure 2_Source data 2
- Figure 2_Source data 2/Fig.2A_LC3.Tif
- __MACOSX/Figure 2_Source data 2/._Fig.2A_LC3.Tif
- Figure 2_Source data 2/Fig.2E_actin.Tif
- __MACOSX/Figure 2_Source data 2/._Fig.2E_actin.Tif
- Figure 2_Source data 2/Fig.2B_actin.Tif
- __MACOSX/Figure 2_Source data 2/._Fig.2B_actin.Tif
- Figure 2_Source data 2/Fig.2D_actin.Tif
- __MACOSX/Figure 2_Source data 2/._Fig.2D_actin.Tif
- Figure 2_Source data 2/Fig.2A_actin.Tif
- __MACOSX/Figure 2_Source data 2/._Fig.2A_actin.Tif
- Figure 2_Source data 2/Fig.2B_p62.Tif
- __MACOSX/Figure 2_Source data 2/._Fig.2B_p62.Tif
- Figure 2_Source data 2/Fig.2D_LC3.Tif
- __MACOSX/Figure 2_Source data 2/._Fig.2D_LC3.Tif
- Figure 2_Source data 2/Fig.2E _p62.Tif
- __MACOSX/Figure 2_Source data 2/._Fig.2E _p62.Tif
