# Supplementary material for: Axonal distribution of mitochondria maintains neuronal autophagy during aging via eIF2β
Source: eLife. 2026 Jan 26;13:RP95576. doi: 10.7554/eLife.95576 (PMC12834499; doi:10.7554/eLife.95576)
Supplement: Figure 4—source data 2. [file elife-95576-fig4-data2.zip]

Archive with 10 entries (9 files):
- Figure 4_Source data 2/
- __MACOSX/._Figure 4_Source data 2
- Figure 4_Source data 2/Fig.4E_tubulin.Tif
- __MACOSX/Figure 4_Source data 2/._Fig.4E_tubulin.Tif
- Figure 4_Source data 2/Fig.4E_eIF2╬▓.Tif
- __MACOSX/Figure 4_Source data 2/._Fig.4E_eIF2╬▓.Tif
- Figure 4_Source data 2/Fig.4G_eIF2╬▓.Tif
- __MACOSX/Figure 4_Source data 2/._Fig.4G_eIF2╬▓.Tif
- Figure 4_Source data 2/Fig.4G_tubulin.Tif
- __MACOSX/Figure 4_Source data 2/._Fig.4G_tubulin.Tif
