# Supplementary material for: Axonal distribution of mitochondria maintains neuronal autophagy during aging via eIF2β
Source: eLife. 2026 Jan 26;13:RP95576. doi: 10.7554/eLife.95576 (PMC12834499; doi:10.7554/eLife.95576)
Supplement: Figure 7—source data 1. [file elife-95576-fig7-data1.zip]

Archive with 1 entries (1 files):
- Figure 7_Source data 1.pdf
