# Supplementary material for: Axonal distribution of mitochondria maintains neuronal autophagy during aging via eIF2β
Source: eLife. 2026 Jan 26;13:RP95576. doi: 10.7554/eLife.95576 (PMC12834499; doi:10.7554/eLife.95576)
Supplement: Figure 7—source data 2. [file elife-95576-fig7-data2.zip]

Archive with 18 entries (17 files):
- Figure 7_Source data 2/
- __MACOSX/._Figure 7_Source data 2
- Figure 7_Source data 2/Fig.7C_actin.Tif
- __MACOSX/Figure 7_Source data 2/._Fig.7C_actin.Tif
- Figure 7_Source data 2/Fig.7C_p62.Tif
- __MACOSX/Figure 7_Source data 2/._Fig.7C_p62.Tif
- Figure 7_Source data 2/Fig.7D_eIF1╬▒.Tif
- __MACOSX/Figure 7_Source data 2/._Fig.7D_eIF1╬▒.Tif
- Figure 7_Source data 2/Fig.7B_actin.Tif
- __MACOSX/Figure 7_Source data 2/._Fig.7B_actin.Tif
- Figure 7_Source data 2/Fig.7D_tubulin.Tif
- __MACOSX/Figure 7_Source data 2/._Fig.7D_tubulin.Tif
- Figure 7_Source data 2/Fig.7B_LC3.Tif
- __MACOSX/Figure 7_Source data 2/._Fig.7B_LC3.Tif
- Figure 7_Source data 2/Fig.7E_p-eIF2╬▒.Tif
- __MACOSX/Figure 7_Source data 2/._Fig.7E_p-eIF2╬▒.Tif
- Figure 7_Source data 2/FIg.7E_tubulin.Tif
- __MACOSX/Figure 7_Source data 2/._FIg.7E_tubulin.Tif
