# Supplementary material for: Axonal distribution of mitochondria maintains neuronal autophagy during aging via eIF2β
Source: eLife. 2026 Jan 26;13:RP95576. doi: 10.7554/eLife.95576 (PMC12834499; doi:10.7554/eLife.95576)
Supplement: Figure 8—figure supplement 1—source data 2. [file elife-95576-fig8-figsupp1-data2.zip]

Archive with 10 entries (9 files):
- Supplemental figure 3_Source data 2/
- __MACOSX/._Supplemental figure 3_Source data 2
- Supplemental figure 3_Source data 2/Fig.S3A_tubulin.Tif
- __MACOSX/Supplemental figure 3_Source data 2/._Fig.S3A_tubulin.Tif
- Supplemental figure 3_Source data 2/Fig.S3B_tubulin.Tif
- __MACOSX/Supplemental figure 3_Source data 2/._Fig.S3B_tubulin.Tif
- Supplemental figure 3_Source data 2/Fig.S3B_p-eIF2╬▒.Tif
- __MACOSX/Supplemental figure 3_Source data 2/._Fig.S3B_p-eIF2╬▒.Tif
- Supplemental figure 3_Source data 2/Fig.S3A_eIF2╬▒.Tif
- __MACOSX/Supplemental figure 3_Source data 2/._Fig.S3A_eIF2╬▒.Tif
